# Supplementary material for: Route of exposure to veterinary products in bees: Unraveling pasture's impact on avermectin exposure and tolerance in stingless bees
Source: PNAS Nexus. 2024 Mar 5;3(3):pgae068. doi: 10.1093/pnasnexus/pgae068 (PMC10914370; doi:10.1093/pnasnexus/pgae068)
Supplement: pgae068_Supplementary_Data [file pgae068_supplementary_data.zip]

Archive with 7 entries (7 files):
- PNASNEXUS-PNASNEXUS-2023-00846R-s04.csv
- PNASNEXUS-PNASNEXUS-2023-00846R-s05.csv
- PNASNEXUS-PNASNEXUS-2023-00846R-s06.docx
- PNASNEXUS-PNASNEXUS-2023-00846R-s07.csv
- PNASNEXUS-PNASNEXUS-2023-00846R-s01.r
- PNASNEXUS-PNASNEXUS-2023-00846R-s02.r
- PNASNEXUS-PNASNEXUS-2023-00846R-s03.r
