# Supplementary material for: Route of exposure to veterinary products in bees: Unraveling pasture's impact on avermectin exposure and tolerance in stingless bees
Source: PNAS Nexus. 2024 Mar 5;3(3):pgae068. doi: 10.1093/pnasnexus/pgae068 (PMC10914370; doi:10.1093/pnasnexus/pgae068)
Supplement: pgae068_Supplementary_Data [file pgae068_supplementary_data.zip › PNASNEXUS-PNASNEXUS-2023-00846R-s04.csv]

Farm	msnm	Year	Sampling_month	Pollen_richness	Shannon_index	ITD_adults	Colony_weight	Delta_Colony weight	Abamectin_beebread	Natural_habitat	Total_agriculture	Abamectin_pos	Abamectin_presence	Pasture
1	1188	2020	Jan	17	1.799050513	0.916698	5539	2.593072791		0.31125896	0			0.670644161
1	1188	2020	Jan	17	1.799050513	0.916698	5539	2.593072791		0.31125896	0			0.670644161
1	1188	2020	Jan	22	1.991993671	0.916698	5539	2.593072791		0.31125896	0			0.670644161
1	1188	2020	Jan	22	1.991993671	0.916698	5539	2.593072791		0.31125896	0			0.670644161
3	1358	2020	Jan	30	2.61911108	0.907404	5428	-0.183891136		0.755717916	0			0.244282084
3	1358	2020	Jan	30	2.61911108	0.907404	5428	-0.183891136		0.755717916	0			0.244282084
3	1358	2020	Jan	24	2.587354929	0.907404	5428	-0.183891136		0.755717916	0			0.244282084
3	1358	2020	Jan	24	2.587354929	0.907404	5428	-0.183891136		0.755717916	0			0.244282084
4	1224	2020	Jan	19	2.127205161	0.95365	5297	-11.22842299		0.556799348	0.013681165			0.428492127
4	1224	2020	Jan	19	2.127205161	0.95365	5297	-11.22842299		0.556799348	0.013681165			0.428492127
4	1224	2020	Jan	20	2.121163445	0.95365	5297	-11.22842299		0.556799348	0.013681165			0.428492127
4	1224	2020	Jan	20	2.121163445	0.95365	5297	-11.22842299		0.575675386	0.046822679			0.377501935
5	1116	2020	Jan	18	1.691364265	0.905832	5646	5.120089369		0.575675386	0.046822679			0.377501935
5	1116	2020	Jan	18	1.691364265	0.905832	5646	5.120089369		0.575675386	0.046822679			0.377501935
5	1116	2020	Jan	16	1.434651718	0.905832	5646	5.120089369		0.575675386	0.046822679			0.377501935
5	1116	2020	Jan	16	1.434651718	0.905832	5646	5.120089369		0.575675386	0.046822679			0.377501935
6	1099	2020	Jan	27	2.356990364	0.887186	5914	11.43772376		0.717235836	0.005323954			0.27744021
6	1099	2020	Jan	27	2.356990364	0.887186	5914	11.43772376		0.717235836	0.005323954			0.27744021
6	1099	2020	Jan	24	2.239453848	0.887186	5914	11.43772376		0.717235836	0.005323954			0.27744021
6	1099	2020	Jan	24	2.239453848	0.887186	5914	11.43772376		0.717235836	0.005323954			0.27744021
8	1526	2020	Jan	23	2.326234149	0.929624	6126	10.23933777		0.238110902	0.130293648			0.631595449
8	1526	2020	Jan	23	2.326234149	0.929624	6126	10.23933777		0.238110902	0.130293648			0.631595449
8	1526	2020	Jan	22	2.185976391	0.929624	6126	10.23933777		0.238110902	0.130293648			0.631595449
8	1526	2020	Jan	22	2.185976391	0.929624	6126	10.23933777		0.238110902	0.130293648			0.631595449
9	1330	2020	Jan	19	1.373588347	0.90679667	5487	6.111003674		0.523733785	0			0.476266215
9	1330	2020	Jan	19	1.373588347	0.90679667	5487	6.111003674		0.523733785	0			0.476266215
9	1330	2020	Jan	20	1.349790782	0.90679667	5487	6.111003674		0.523733785	0			0.476266215
9	1330	2020	Jan	20	1.349790782	0.90679667	5487	6.111003674		0.523733785	0			0.476266215
10	1683	2020	Jan	23	2.148601684	0.9653375	5829	8.044485635		0.426261473	0			0.573738527
10	1683	2020	Jan	23	2.148601684	0.9653375	5829	8.044485635		0.426261473	0			0.573738527
10	1683	2020	Jan
10	1683	2020	Jan
11	1473	2020	Jan	21	2.187275718	0.935232	5578	-3.761214631		0.417580523	0.0125221			0.569559686
11	1473	2020	Jan	21	2.187275718	0.935232	5578	-3.761214631		0.417580523	0.0125221			0.569559686
11	1473	2020	Jan	32	2.603119894	0.935232	5578	-3.761214631		0.417580523	0.0125221			0.569559686
11	1473	2020	Jan	32	2.603119894	0.935232	5578	-3.761214631		0.417580523	0.0125221			0.569559686
14	1307	2020	Jan	17	1.053377197	0.932526				0.488879313	0.000580558			0.507032548
14	1307	2020	Jan	17	1.053377197	0.932526				0.488879313	0.000580558			0.507032548
14	1307	2020	Jan	13	0.94775781	0.932526				0.488879313	0.000580558			0.507032548
14	1307	2020	Jan	13	0.94775781	0.932526				0.488879313	0.000580558			0.507032548
15	1164	2020	Jan	19	1.945237321	0.950978	5698	-1.110725443		0.53554958	0.011172994			0.450341489
15	1164	2020	Jan	19	1.945237321	0.950978	5698	-1.110725443		0.53554958	0.011172994			0.450341489
15	1164	2020	Jan	29	2.341853887	0.950978	5698	-1.110725443		0.53554958	0.011172994			0.450341489
15	1164	2020	Jan	29	2.341853887	0.950978	5698	-1.110725443		0.53554958	0.011172994			0.450341489
17		2020	Jan	29	2.214820678	0.89451	5231			0.304807741	0			0.600803412
17		2020	Jan	29	2.214820678	0.89451	5231			0.304807741	0			0.600803412
17		2020	Jan	26	2.282626472	0.89451	5231			0.304807741	0			0.600803412
17		2020	Jan	26	2.282626472	0.89451	5231			0.304807741	0			0.600803412
17		2020	Jan	23	1.728946143	0.915976	5431			0.304807741	0			0.600803412
17		2020	Jan	23	1.728946143	0.915976	5431			0.304807741	0			0.600803412
17		2020	Jan	25	1.893997035	0.915976	5431			0.304807741	0			0.600803412
17		2020	Jan	25	1.893997035	0.915976	5431			0.304807741	0			0.600803412
1	1188	2019	Nov	16	1.288350604	1.004	5399	1.067016099	228.9	0.31125896	0	228.9	1	0.670644161
3	1358	2019	Nov			1.021	5438	0.332103321		0.755717916	0			0.244282084
4	1224	2019	Nov	13	1.739747629	1.012	5967	0.016761649	68.7	0.556799348	0.013681165	68.7	1	0.428492127
5	1116	2019	Nov	16	1.105028926	0.93	5371	-0.775909847	0	0.575675386	0.046822679		0	0.377501935
6	1099	2019	Nov	17	1.451921497	1.016	5307	1.666666667	0	0.717235836	0.005323954		0	0.27744021
8	1526	2019	Nov	26	2.193263853	1.068	5557	-1.94106229	0	0.238110902	0.130293648		0	0.631595449
9	1330	2019	Nov	17	1.781248405	1.031	5171	0.135553834	0	0.523733785	0		0	0.476266215
10	1683	2019	Nov	18	1.230045587	1.057	5395	1.619890752	0	0.426261473	0		0	0.573738527
11	1473	2019	Nov	14	1.550399788	1.001	5796	1.275554779	729	0.417580523	0.0125221	729	1	0.569559686
12	1239	2019	Nov			1.025	5346	0.206185567		0.624252018	0.051235367			0.29246388
13	1290	2019	Nov	24	2.374960985	1.03	5118	-0.233918129	532	0.214717026	0.012813362	532	0	0.772469613
14	1307	2019	Nov	17	1.13152966	1.013	5567	1.402550091	159.1	0.488879313	0.000580558	159.1	0	0.507032548
15	1164	2019	Nov	23	1.821786995	1.088	5762	1.982300885	72.7	0.53554958	0.011172994	72.7	0	0.450341489
16	1444	2019	Nov	14	1.538978278	1.032	5374	-1.049530473	0	0.739583511	0.011282214		0	0.248718568
1	1188	2019	Oct	13	1.552245133	0.968	5342	0.507996237	1856	0.31125896	0	1856	1	0.670644161
3	1358	2019	Oct			1	5420	0.649953575		0.755717916	0			0.244282084
4	1224	2019	Oct	8	0.466333961	1.031	5966	4.118673647	46	0.556799348	0.013681165	46	1	0.428492127
5	1116	2019	Oct	11	1.440571913	0.925	5413	0.018477458	18.3	0.575675386	0.046822679	18.3	1	0.377501935
6	1099	2019	Oct	24	1.710390218	0.984444444	5220	1.794071763	92.4	0.717235836	0.005323954	92.4	1	0.27744021
8	1526	2019	Oct	14	1.550865673	1.05	5667	2.718868951	0	0.238110902	0.130293648		0	0.631595449
9	1330	2019	Oct	14	1.909950674	0.991	5164	1.076531611	0	0.523733785	0		0	0.476266215
10	1683	2019	Oct	9	1.358949635	1.014	5309	-0.018832392	0	0.426261473	0		0	0.573738527
11	1473	2019	Oct	20	1.312352256	0.994285714	5723	4.054545455	170	0.417580523	0.0125221	17	1	0.569559686
12	1239	2019	Oct			1.02875	5335	11.65759732		0.624252018	0.051235367			0.29246388
13	1290	2019	Oct	14	1.407447718	1.04	5130	-0.36900369	205	0.214717026	0.012813362	25	1	0.772469613
14	1307	2019	Oct	8	0.471286372	0.956	5490	3.001876173	9.6	0.488879313	0.000580558	9.6	1	0.507032548
15	1164	2019	Oct	6	0.310848895	1.02	5650	11.66007905	51.4	0.53554958	0.011172994	51.4	1	0.450341489
16	1444	2019	Oct	18	1.933635839	1	5431	-1.362150381	0	0.739583511	0.011282214		0	0.248718568
1	1188	2019	Sep	11	1.816139662	0.966	5315		1744	0.31125896	0	1744	1	0.670644161
3	1358	2019	Sep			1.018	5385			0.755717916	0			0.244282084
4	1224	2019	Sep	11	0.905181435	1.008	5730		0	0.556799348	0.013681165		0	0.428492127
5	1116	2019	Sep	17	1.650277766	0.954	5412		56.2	0.575675386	0.046822679	56.2	1	0.377501935
6	1099	2019	Sep	14	1.660703048	0.986	5128		0	0.717235836	0.005323954		0	0.27744021
7	1291	2019	Sep	12	1.538171256	0.978	5138		0	0.395796726	0.062415065		0	0.538643513
8	1526	2019	Sep	14	1.608997828	0.968	5517		0	0.238110902	0.130293648		0	0.631595449
9	1330	2019	Sep	12	1.712376394	0.946	5109			0.523733785	0			0.476266215
10	1683	2019	Sep	14	1.789310349	1.006	5310			0.426261473	0			0.573738527
11	1473	2019	Sep	12	1.526354391	1.014	5500		10	0.417580523	0.0125221	1	1	0.569559686
12	1239	2019	Sep	23	2.607871525	1.046	4778		0	0.624252018	0.051235367		0	0.29246388
13	1290	2019	Sep			0.956	5149		45	0.214717026	0.012813362	45	1	0.772469613
14	1307	2019	Sep	12	1.294205458	0.966	5330		32	0.488879313	0.000580558	32	0	0.507032548
15	1164	2019	Sep	16	1.977145867	1.018	5060		0	0.53554958	0.011172994		0	0.450341489
16	1444	2019	Sep	14	1.990575425	1.016	5506		0	0.739583511	0.011282214		0	0.248718568
