# Supplementary material for: Route of exposure to veterinary products in bees: Unraveling pasture's impact on avermectin exposure and tolerance in stingless bees
Source: PNAS Nexus. 2024 Mar 5;3(3):pgae068. doi: 10.1093/pnasnexus/pgae068 (PMC10914370; doi:10.1093/pnasnexus/pgae068)
Supplement: pgae068_Supplementary_Data [file pgae068_supplementary_data.zip › PNASNEXUS-PNASNEXUS-2023-00846R-s05.csv]

Site	Pasture	T	Mortality_24	Mortality_48
Emma	0.244282084	Control	0	0.1
Emma	0.244282084	Discriminatory dose	1	1
Emma	0.244282084	Discriminatory dose	0.3	1
Emma	0.244282084	Discriminatory dose	0	0.888888889
Emma	0.244282084	Discriminatory dose	0.875	0.875
Hector	0.27744021	Control	0.111111111	0.222222222
Hector	0.27744021	Discriminatory dose	0.5	0.9
Hector	0.27744021	Discriminatory dose	0.727272727	1
Hector	0.27744021	Discriminatory dose	0.875	1
Hector	0.27744021	Discriminatory dose	0.5	0.75
Octavio	0.377501935	Control	0	0
Octavio	0.377501935	Discriminatory dose	0	0.625
Octavio	0.377501935	Discriminatory dose	0	0.3
Octavio	0.377501935	Discriminatory dose	0	0.1
Octavio	0.377501935	Discriminatory dose	0.111111111	0.444444444
Marco	0.428492127	Control	0	0
Marco	0.428492127	Discriminatory dose	0.375	0.875
Marco	0.428492127	Discriminatory dose	0	0
Marco	0.428492127	Discriminatory dose	0.428571429	1
Marco	0.428492127	Discriminatory dose	0	0.8
Javier	0.450341489	Control	0	0
Javier	0.450341489	Discriminatory dose	0.545454545	0.727272727
Javier	0.450341489	Discriminatory dose	0	1
Javier	0.450341489	Discriminatory dose	0.3	0.3
Javier	0.450341489	Discriminatory dose	0.1	0.1
Rodrigo	0.476266215	Control	0	0
Rodrigo	0.476266215	Discriminatory dose	0.111111111	0.111111111
Rodrigo	0.476266215	Discriminatory dose	0.25	0.25
Rodrigo	0.476266215	Discriminatory dose	0.2	0.2
Rodrigo	0.476266215	Discriminatory dose	0.111111111	0.111111111
Diogenes	0.507032548	Control
Diogenes	0.507032548	Discriminatory dose	0.2	0.4
Diogenes	0.507032548	Discriminatory dose	0	1
Diogenes	0.507032548	Discriminatory dose
Diogenes	0.507032548	Discriminatory dose
Saul	0.569559686	Control	0.1	0.1
Saul	0.569559686	Discriminatory dose	0	0.142857143
Saul	0.569559686	Discriminatory dose	0.833333333	1
Saul	0.569559686	Discriminatory dose	0.555555556	0.666666667
Saul	0.569559686	Discriminatory dose	0.875	1
Mauricio	0.573738527	Control	0	0
Mauricio	0.573738527	Discriminatory dose	0.222222222	0.444444444
Mauricio	0.573738527	Discriminatory dose	0	0.3
Mauricio	0.573738527	Discriminatory dose	0.222222222	0.777777778
Mauricio	0.573738527	Discriminatory dose	0.333333333	0.444444444
Albert	0.6008034	Control	0.142857143	0
Albert	0.6008034	Control	0	0.125
Albert	0.6008034	Discriminatory dose	0.142857143	0.142857143
Albert	0.6008034	Discriminatory dose	0.222222222	0.333333333
Albert	0.6008034	Discriminatory dose	0	0
Albert	0.6008034	Discriminatory dose	0.2	0.9
Albert	0.6008034	Discriminatory dose	0.181818182	0.454545455
Albert	0.6008034	Discriminatory dose	0	0.125
Albert	0.6008034	Discriminatory dose	0	0
Albert	0.6008034	Discriminatory dose	0	0.888888889
German	0.631595449	Control	0	0
German	0.631595449	Discriminatory dose	0.2	0.4
German	0.631595449	Discriminatory dose	0	0.2
German	0.631595449	Discriminatory dose	0	1
German	0.631595449	Discriminatory dose		0
Luz Nelly	0.670644161	Control	0	0
Luz Nelly	0.670644161	Discriminatory dose	0.8	1
Luz Nelly	0.670644161	Discriminatory dose	0.7	0.9
Luz Nelly	0.670644161	Discriminatory dose	0.8	0.8
Luz Nelly	0.670644161	Discriminatory dose	0	0.2
