# Supplementary material for: Route of exposure to veterinary products in bees: Unraveling pasture's impact on avermectin exposure and tolerance in stingless bees
Source: PNAS Nexus. 2024 Mar 5;3(3):pgae068. doi: 10.1093/pnasnexus/pgae068 (PMC10914370; doi:10.1093/pnasnexus/pgae068)
Supplement: pgae068_Supplementary_Data [file pgae068_supplementary_data.zip › PNASNEXUS-PNASNEXUS-2023-00846R-s07.csv]

No	Especie	Tipo_de_muestra	Informacion adicional	Type_of_sample	Collection_day_feces	Collection_day_flowers	Abamectina B1 a	Abamectina B1b	Abamectin_ab	Cipermetrina	Doramectina	Ivermectina B1 a	Ivermectina B1b	Ivermectin_ab	Triclorfon	Iver_corresp
110		Estiercol vacuno	E. solido Control	Solid feces	0									0
111		Estiercol vacuno	E. solido Control	Solid feces	0							13		13
112		Estiercol vacuno	E. solido Control	Solid feces	0							6		6
113		Estiercol vacuno	E. solido 12 enero	Solid feces	3							203	5	208
114		Estiercol vacuno	E. solido 12 enero	Solid feces	3							152	5	157
115		Estiercol vacuno	E. solido 12 enero	Solid feces	3							148	6	154
116		Estiercol vacuno	E. solido 15 enero	Solid feces	6							87	4	91
117		Estiercol vacuno	E. solido 15 enero	Solid feces	6							154	6	160
118		Estiercol vacuno	E. solido 15 enero	Solid feces	6							101		101
119		Estiercol vacuno	E. solido 18 Enero	Solid feces	9							122	5	127
120		Estiercol vacuno	E. solido 18 Enero	Solid feces	9							212	8	220
121		Estiercol vacuno	E. solido 18 Enero	Solid feces	9							172	11	183
122		Estiercol vacuno	E. solido 21 Enero	Solid feces	12							181	6	187
123		Estiercol vacuno	E. solido 21 Enero	Solid feces	12							161	9	170
124		Estiercol vacuno	E. solido 21 Enero	Solid feces	12							142	7	149
125		Estiercol vacuno	E. liquido Control	Urine	0							15		15
126		Estiercol vacuno	E. liquido Control	Urine	0							24		24
127		Estiercol vacuno	E. liquido Control	Urine	0							7		7
128		Estiercol vacuno	E. liquido 12 Enero	Urine	3							77	4	81
129		Estiercol vacuno	E. liquido 12 Enero	Urine	3							38		38
130		Estiercol vacuno	E. liquido 12 Enero	Urine	3							28		28
131		Estiercol vacuno	E. liquido 15 Enero	Urine	6							29	4	33
132		Estiercol vacuno	E. liquido 15 Enero	Urine	6							37	4	41
133		Estiercol vacuno	E. liquido 15 Enero	Urine	6							32	4	36
134		Estiercol vacuno	E. liquido 18 enero	Urine	9							8		8
135		Estiercol vacuno	E. liquido 18 enero	Urine	9							28		28
136		Estiercol vacuno	E. liquido 18 enero	Urine	9							12		12
137		Estiercol vacuno	E. liquido 21 Enero	Urine	12							51		51
138		Estiercol vacuno	E. liquido 21 Enero	Urine	12							19		19
139		Estiercol vacuno	E. liquido 21 Enero	Urine	12							14	3	17
13	Vernonanthura patens	Flores	Flores inicio de experimento sin aplicacion de estiercol	No-feces	0	0			0
14	Vernonanthura patens	Flores	E. liquido de 15 enero	Urine	6	4		84	84
15	Vernonanthura patens	Flores	E. liquido de 15 enero	Urine	6	4			0
16	Vernonanthura patens	Flores	E. liquido de 15 enero	Urine	6	4			0
17	Vernonanthura patens	Flores	E.liquido control	Urine	0	4			0
18	Vernonanthura patens	Flores	E.liquido control	Urine	0	4			0
19	Vernonanthura patens	Flores	E.liquido control	Urine	0	4		132	132
20	Vernonanthura patens	Flores	E. liquido del 12 de Enero	Urine	3	4		150	150
21	Vernonanthura patens	Flores	E. liquido del 12 de Enero	Urine	3	4			0
22	Vernonanthura patens	Flores	E. liquido del 12 de Enero	Urine	3	4			0
23	Vernonanthura patens	Flores	E. liquido del 18 de Enero	Urine	9	4			0
24	Vernonanthura patens	Flores	E. liquido del 18 de Enero	Urine	9	4			0
25	Vernonanthura patens	Flores	E. liquido del 18 de Enero	Urine	9	4			0
26	Vernonanthura patens	Flores	E. liquido del 21 de Enero	Urine	12	4			0
27	Vernonanthura patens	Flores	E. liquido del 21 de Enero	Urine	12	4			0		32
28	Vernonanthura patens	Flores	E. Solido control	Solid feces	0	4			0
29	Vernonanthura patens	Flores	E. Solido control	Solid feces	0	4			0
30	Vernonanthura patens	Flores	E. Solido control	Solid feces	0	4			0
31	Vernonanthura patens	Flores	E. solido del 12 de Enero	Solid feces	3	4			0
32	Vernonanthura patens	Flores	E. solido del 12 de Enero	Solid feces	3	4		79	79
33	Vernonanthura patens	Flores	E. solido del 12 de Enero	Solid feces	3	4			0
34	Vernonanthura patens	Flores	E. solido del 15 de enero	Solid feces	6	4		132	132
35	Vernonanthura patens	Flores	E. solido del 15 de enero	Solid feces	6	4			0
36	Vernonanthura patens	Flores	E. solido del 15 de enero	Solid feces	6	4			0
37	Vernonanthura patens	Flores	E. solido del 18 de Enero	Solid feces	9	4			0
38	Vernonanthura patens	Flores	E. solido del 18 de Enero	Solid feces	9	4			0
39	Vernonanthura patens	Flores	E. solido del 18 de Enero	Solid feces	9	4			0
40	Vernonanthura patens	Flores	E. solido del 21 de enero	Solid feces	12	4			0
41	Vernonanthura patens	Flores	E. solido del 21 de enero	Solid feces	12	4			0
42	Vernonanthura patens	Flores	E. solido del 21 de enero	Solid feces	12	4		151	151
43	Vernonanthura patens	Flores	E. liquido control	Urine	0	8			0
44	Vernonanthura patens	Flores	E. liquido control	Urine	0	8		72	72
45	Vernonanthura patens	Flores	E. liquido control	Urine	0	8			0
46	Vernonanthura patens	Flores	E. liquido del 12 de Enero	Urine	3	8			0
47	Vernonanthura patens	Flores	E. liquido del 12 de Enero	Urine	3	8			0
48	Vernonanthura patens	Flores	E. liquido del 12 de Enero	Urine	3	8			0
49	Vernonanthura patens	Flores	E. liquido de 15 enero	Urine	6	8			0
50	Vernonanthura patens	Flores	E. liquido de 15 enero	Urine	6	8		88	88
51	Vernonanthura patens	Flores	E. liquido de 15 enero	Urine	6	8		76	76
52	Vernonanthura patens	Flores	E. liquido del 18 de Enero	Urine	9	8			0
53	Vernonanthura patens	Flores	E. liquido del 18 de Enero	Urine	9	8			0
54	Vernonanthura patens	Flores	E. liquido del 18 de Enero	Urine	9	8			0
55	Vernonanthura patens	Flores	E. Solido control	Solid feces	0	8			0
56	Vernonanthura patens	Flores	E. Solido control	Solid feces	0	8			0
57	Vernonanthura patens	Flores	E. Solido control	Solid feces	0	8			0
58	Vernonanthura patens	Flores	E. solido del 12 de Enero	Solid feces	3	8			0
59	Vernonanthura patens	Flores	E. solido del 12 de Enero	Solid feces	3	8			0
60	Vernonanthura patens	Flores	E. solido del 12 de Enero	Solid feces	3	8		117	117
61	Vernonanthura patens	Flores	E. solido del 15 de enero	Solid feces	6	8			0
62	Vernonanthura patens	Flores	E. solido del 15 de enero	Solid feces	6	8			0
63	Vernonanthura patens	Flores	E. solido del 15 de enero	Solid feces	6	8		87	87
64	Vernonanthura patens	Flores	E. solido del 18 de Enero	Solid feces	9	8		69	69
65	Vernonanthura patens	Flores	E. solido del 18 de Enero	Solid feces	9	8			0
66	Vernonanthura patens	Flores	E. solido del 18 de Enero	Solid feces	9	8	80	83	163
67	Vernonanthura patens	Flores	E. solido del 21 de enero	Solid feces	12	8		74	74
68	Vernonanthura patens	Flores	E. solido del 21 de enero	Solid feces	12	8			0
69	Vernonanthura patens	Flores	E. solido del 21 de enero	Solid feces	12	8		81	81
70	Vernonanthura patens	Flores	E. liquido control	Urine	0	16			0
71	Vernonanthura patens	Flores	E. liquido control	Urine	0	16		60	60
72	Vernonanthura patens	Flores	E. liquido del 12 de Enero	Urine	3	16			0
73	Vernonanthura patens	Flores	E. liquido del 12 de Enero	Urine	3	16			0
74	Vernonanthura patens	Flores	E. liquido del 12 de Enero	Urine	3	16		139	139
75	Vernonanthura patens	Flores	E. liquido de 15 enero	Urine	6	16		87	87
76	Vernonanthura patens	Flores	E. liquido de 15 enero	Urine	6	16		105	105
77	Vernonanthura patens	Flores	E. liquido del 18 de Enero	Urine	9	16			0
78	Vernonanthura patens	Flores	E. liquido del 18 de Enero	Urine	9	16			0
79	Vernonanthura patens	Flores	E. liquido del 21 de Enero	Urine	12	16			0
80	Vernonanthura patens	Flores	E. liquido del 21 de Enero	Urine	12	16			0
81	Vernonanthura patens	Flores	E. solido control	Solid feces	0	16			0
82	Vernonanthura patens	Flores	E. solido control	Solid feces	0	16			0
83	Vernonanthura patens	Flores	E. solido control	Solid feces	0	16			0
84	Vernonanthura patens	Flores	E. solido del 12 de Enero	Solid feces	3	16			0
85	Vernonanthura patens	Flores	E. solido del 12 de Enero	Solid feces	3	16			0
86	Vernonanthura patens	Flores	E. solido del 15 de enero	Solid feces	6	16			0
87	Vernonanthura patens	Flores	E. solido del 15 de enero	Solid feces	6	16			0
88	Vernonanthura patens	Flores	E. solido del 15 de enero	Solid feces	6	16		54	54
89	Vernonanthura patens	Flores	E. solido del 18 de Enero	Solid feces	9	16			0
90	Vernonanthura patens	Flores	E. solido del 18 de Enero	Solid feces	9	16			0
91	Vernonanthura patens	Flores	E. solido del 18 de Enero	Solid feces	9	16			0
92	Vernonanthura patens	Flores	E. solido del 21 de enero	Solid feces	12	16			0
93	Vernonanthura patens	Flores	E. solido del 21 de enero	Solid feces	12	16			0
94	Vernonanthura patens	Flores	E. solido del 21 de enero	Solid feces	12	16			0
