# Supplementary material for: Route of exposure to veterinary products in bees: Unraveling pasture's impact on avermectin exposure and tolerance in stingless bees
Source: PNAS Nexus. 2024 Mar 5;3(3):pgae068. doi: 10.1093/pnasnexus/pgae068 (PMC10914370; doi:10.1093/pnasnexus/pgae068)
Supplement: pgae068_Supplementary_Data [file pgae068_supplementary_data.zip › PNASNEXUS-PNASNEXUS-2023-00846R-s01.r]

#Path analysis for manuscript: Route of exposure to veterinary products in bees: 
#unraveling pasture’s impact on avermectin exposure and tolerance in stingless bees.

#Developed by Diana Obregon

library(lme4)
library(piecewiseSEM)
library(sjPlot)

#Requires Path_analysis_data
#path analysis to evaluate the direct and indirect effects of the proportion of pasture on colony growth through changes in pollen diversity (Shannon index) and abamectin residues.
### Individual interactions

A <- glmer(Shannon_index~Pasture +(1|Sampling_month)+(1|Farm), family =Gamma(link = "inverse"), Path_analysis_data, na.action=na.omit)
summary(A)

##Farm and sampling month are not adding much variation, so we removed them

A1 <- glm(Shannon_index~Pasture, family =Gamma(link = "inverse"), Path_analysis_data, na.action=na.omit)
summary(A1)

B <- glm(Abamectin_beebread~Pasture +Shannon_index, family =quasipoisson(link = "log"), Path_analysis_data, na.action=na.omit)
summary(B)
tab_model(B)


C <-  glm((Delta_Colony.weight+20) ~ Shannon_index+ Abamectin_beebread,family =Gamma(link = "inverse"),  Path_analysis_data, na.action=na.omit)
##Added 20 to avoid negative values
summary(C)


###Path
Colony <- psem( glm(Shannon_index~Pasture, family =Gamma(link = "inverse"), Path_analysis_data, na.action=na.omit), 
                    glm(Abamectin_beebread~Pasture +Shannon_index, family =quasipoisson(link = "log"), Path_analysis_data, na.action=na.omit),
                glm((Delta_Colony.weight+20) ~ Shannon_index+ Abamectin_beebread,family =Gamma(link = "inverse"),  Path_analysis_data, na.action=na.omit)
)

summary(Colony, conserve = TRUE)


ITD <- psem( glm(Shannon_index~Pasture, family =Gamma(link = "inverse"), Path_analysis_data, na.action=na.omit), 
                glm(Abamectin_beebread~Pasture +Shannon_index, family =quasipoisson(link = "log"), Path_analysis_data, na.action=na.omit),
                glm((ITD_adults+20) ~ Shannon_index+ Abamectin_beebread,family =Gamma(link = "inverse"),  Path_analysis_data, na.action=na.omit)
)

summary(ITD, conserve = TRUE)

#

D <- glm(Abamectin_beebread~Total_agriculture, family =quasipoisson(link = "log"), Path_analysis_data, na.action=na.omit)
summary(D)
