# Supplementary material for: Route of exposure to veterinary products in bees: Unraveling pasture's impact on avermectin exposure and tolerance in stingless bees
Source: PNAS Nexus. 2024 Mar 5;3(3):pgae068. doi: 10.1093/pnasnexus/pgae068 (PMC10914370; doi:10.1093/pnasnexus/pgae068)
Supplement: pgae068_Supplementary_Data [file pgae068_supplementary_data.zip › PNASNEXUS-PNASNEXUS-2023-00846R-s02.r]

#Mortality of T. angustula adult worker bees coming from different landscapes when expose to a discriminatory dose of abamectin.
##Analysis for manuscript: Route of exposure to veterinary products in bees: 
#unraveling pasture’s impact on avermectin exposure and tolerance in stingless bees.

library(lme4)
library(nlme)
library(ggplot2)
library(ggthemes)
library(dplyr)
library(sjPlot)

Regression <- Mortality_landscape_data %>% 
  filter(T != "Control") 

#Figures
Regression  %>% 
  ggplot(aes(x= Pasture, y = Mortality_48)) + geom_jitter(size = 3, alpha = 0.5, width = 0.1, height = 0.02, color= "Blue3")+
  geom_smooth (method="glm", se= FALSE, color= "Black") +
  xlab("Pasture at 500m") + ylab("Mortality 48 h")+ theme_classic(base_size = 20, base_family= "Times New Roman")

Regression  %>% 
  ggplot(aes(x= Pasture, y = Mortality_24)) + geom_jitter(size = 2.5, width = 0.1, height = 0.02)+
  xlab("Pasture at 500m") + ylab("Mortality 24 h")+ theme_classic(base_size = 18)

##Glmm 

m1 <- glmer((Mortality_48)~Pasture+ (1|Site), binomial(link = "logit"), na.action=na.omit, data = Regression)
summary(m1)
tab_model(m1)


m2<- glmer((Mortality_24)~Pasture  + (1|Site), binomial(link = "logit"), na.action=na.omit, data = Regression)

summary(m2)
tab_model(m2)
