# Supplementary material for: Route of exposure to veterinary products in bees: Unraveling pasture's impact on avermectin exposure and tolerance in stingless bees
Source: PNAS Nexus. 2024 Mar 5;3(3):pgae068. doi: 10.1093/pnasnexus/pgae068 (PMC10914370; doi:10.1093/pnasnexus/pgae068)
Supplement: pgae068_Supplementary_Data [file pgae068_supplementary_data.zip › PNASNEXUS-PNASNEXUS-2023-00846R-s03.r]

####Avermectin residues in feces and flowers
library(dplyr)
library(ggplot2)
library(ggthemes)

Avermectin_feces_flowers_data$Collection_day_feces = as.factor(Avermectin_feces_flowers_data$Collection_day_feces)


Avermectin_feces_flowers_data$Collection_day_flowers = as.factor(Avermectin_feces_flowers_data$Collection_day_flowers)

Avermectin_feces_flowers_data %>% 
  ggplot(aes(x=Collection_day_feces, y=Ivermectin_ab, color= Type_of_sample)) + 
  geom_point(stat="summary", fun.data="mean_se", alpha=0.6, size = 4)+
  geom_jitter(width=0.2, alpha=0.6, size = 4) +
  geom_errorbar(stat="summary", fun.data="mean_se", fun.args = list(mult = 1.96), width=0.3)+ 
 xlab("Days after ivermectin injection") + ylab("Ivermectin in cattle feces (ug/kg)")+
  theme_classic(base_size = 20, base_family= "Times New Roman") 


Avermectin_feces_flowers_data %>% 
  filter(Tipo_de_muestra == "Flores") %>% 
  ggplot(aes(x=Collection_day_flowers, y=Abamectin_ab, color= Type_of_sample)) + 
  geom_point(stat="summary", fun.data="mean_se", alpha=0.5, size = 4)+
  geom_jitter(width=0.1, alpha=0.5, size = 4) +
  xlab("Days after feces application to plants") + ylab("Abamectin in flowers (ug/kg)")+
  theme_classic(base_size = 18, base_family= "Times New Roman") 

  
